# Supplementary material for: Joint disc and cup segmentation based on recurrent fully convolutional network
Source: PLoS One. 2020 Sep 21;15(9):e0238983. doi: 10.1371/journal.pone.0238983 (PMC7505429; doi:10.1371/journal.pone.0238983)
Supplement: S1 File — (ZIP) [file pone.0238983.s001.zip]

Archive with 14 entries (13 files):
- gaojing-plosone/
- gaojing-plosone/fig1.tif
- gaojing-plosone/fig10.tif
- gaojing-plosone/fig2.tif
- gaojing-plosone/fig3.tif
- gaojing-plosone/fig4.tif
- gaojing-plosone/fig5.tif
- gaojing-plosone/fig6.tif
- gaojing-plosone/fig7.tif
- gaojing-plosone/fig8.tif
- gaojing-plosone/fig9.tif
- gaojing-plosone/paper.pdf
- gaojing-plosone/paper.tex
- gaojing-plosone/plos2015.bst
